# Supplementary material for: Comparison of individual hive and apiary-level sample types for spores of Paenibacillus larvae in Saskatchewan honey bee operations
Source: PLoS One. 2022 Feb 7;17(2):e0263602. doi: 10.1371/journal.pone.0263602 (PMC8820611; doi:10.1371/journal.pone.0263602)
Supplement: S1 Dataset — (XLSX) [file pone.0263602.s001.xlsx]

## Sheet: Sheet1
Identifiers			Spore concentrations by sample matrix
Operation ID	Apiary ID	Hive ID	BC bees (spores/bee)	BC honey (spores/gram)	HS honey (spores/gram)
A	U	1	1.25	0	0
A	U	2	0	0	0
A	U	3	0	0	0
A	U	4	0	0	0
A	U	5	0	0	0
A	U	6	0	0.19015
A	U	7	0	0	0
A	U	8	0	0	0
A	U	9	0.416667	0	0
A	U	10	0	2.73021	0.332668
A	I	1	1.25	22.6898
A	I	2	1.25	0.220167	0
A	I	3	0.416667	4.20783
A	I	4	1.25	32.2196	55.9694
A	I	5	1.25	7.22092
A	I	6	0	2.97453	0.847745
A	I	7	0	0.690489
A	I	8	1.66667	0	0.821018
A	I	9	0	0
A	I	10	2.5	21.0573
A	I	11	10.8333	1.53257	5.12104
A	I	12	0	0	0
A	I	13	2.08333	67.6329
A	I	14	0.833333	0.408247	0.539374
A	I	15	2.08333	1.33715
A	I	16	0	0	0.210837
A	I	17	0	0.845487	0.58651
A	I	18	1237500	10703.2
A	I	19	0.833333	5.27792
A	I	20	1.66667	2.01134	1.61031
B	U	1	5.83333	11.6563	18.6231
B	U	2	0	6.15901	10.8827
B	U	3	8.33333	243.812	747.556
B	U	4	0.416667	3.29829	34.7264
B	U	5	1.25	11.5334	21.1067
B	U	6	0.416667	10.3761	12.9089
B	U	7	0	2.14676	3.01535
B	U	8	0.416667	1.79319	3.92388
B	U	9	0.416667	4.02334	9.25342
B	U	10	7.5	9.72834	33.6861
B	I	1	0.416667	14.4928	15.5935
B	I	2	1.25	15.105
B	I	3	0	2.36616	16.9492
B	I	4	0.416667	8.84956
B	I	5	5.37634	669.98
B	I	6	2.08333	9.77517	36.2895
B	I	7	0	0.385356
B	I	8	1.25	1.39082	2.61044
B	I	9	0	3.78007
B	I	10	0.957854	19.1037
B	I	11	0.416667	436.836	5.7677
B	I	12	4.16667	134.953	61666.7
B	I	13	0.416667	2.6455	1.41643
B	I	14	0	3.5362	10.2471
B	I	15	0	7.3107	16.3399
B	I	16	0	5.71021	4.88634
B	I	17	0.833333	0.178635	85.8369
B	I	18	0.416667	26.885	126.009
B	I	19	0	1.79211	29.1715
B	I	20	0.833333	11.6186	43.3686
C	U	1	36.152	192.856	131.92
C	U	2	72.9167	185.851	2684.87
C	U	3	0	2.87738	7.95322
C	U	4	1.25	4.68933	2.74914
C	U	5	0.541126		6.85066
C	U	6	0.416667	0.736241
C	U	7	0.416667	1.17233	1.5083
C	U	8	0	0.724244	0.419815
C	U	9	0	0	0.918274
C	U	10	262500	1163.59	1666.67
C	I	1	22.9167
C	I	2	4.7619	145.26
C	I	3	2.5	42.0854	3574.09
C	I	4	0.416667	0.823554	15.3355
C	I	5	4.16667	0.537634	8.10458
C	I	6	1.66667	279.008	22.2078
C	I	7	0.833333	11.4804	34.2084
C	I	8	3.57143	0	2.36967
C	I	9	1.4881	0.352175	0.376011
C	I	10	68750	94589.5	132.896
C	I	11	7.91667	75.8017	3.15769
C	I	12	1.66667	20.318	14.4928
C	I	13	0	3.81526	91.9287
C	I	14	245833	2435.03	322.16
C	I	15	1.66667	31.2374	0.388727
C	I	16	5.83333	159.596	6.70438
C	I	17	7.20165		8.5197
C	I	18	0.833333	2.96862	11.5144
C	I	19	9.25926	2.12465	57.5476
C	I	20	1.25	50.8063	36.7842
